# Supplementary material for: 4-(Imidazol-1-yl)benzoic acid
Source: Acta Crystallogr Sect E Struct Rep Online. 2011 Jan 29;67(Pt 2):o524. doi: 10.1107/S1600536811003345 (PMC3051558; doi:10.1107/S1600536811003345)
Supplement: Supplementary file 2 [file e-67-0o524-Isup2.hkl]

# 
# h,k,l, Fc-squared, Fo-squared, sigma(Fo-squared) and status flag 
# 
data_I
_shelx_title ' zz in P1                    Pc' 
_shelx_refln_list_code          4 
_shelx_F_calc_maximum      103.62 
_exptl_crystal_F_000       196.00 
_reflns_d_resolution_high  0.8265 
 
loop_ 
 _symmetry_equiv_pos_as_xyz 
 'x, y, z' 
 'x, -y, z+1/2' 
 
_cell_length_a     4.1443 
_cell_length_b     6.6561 
_cell_length_c    15.7060 
_cell_angle_alpha  90.000 
_cell_angle_beta  101.023 
_cell_angle_gamma  90.000 
 
_shelx_F_squared_multiplier     1.000 
 
loop_ 
 _refln_index_h 
 _refln_index_k 
 _refln_index_l 
 _refln_F_squared_calc 
 _refln_F_squared_meas 
 _refln_F_squared_sigma 
 _refln_observed_status 
   1   0   0       98.12       89.94      3.66 o 
   2   0   0       80.95       85.06      2.39 o 
   3   0   0       22.26       25.42      1.79 o 
   4   0   0        0.68       -0.78      1.30 o 
   0   1   0      101.17      101.31      2.92 o 
   1   1   0     3909.25     3874.09     20.50 o 
   2   1   0       39.92       40.81      1.26 o 
   3   1   0        1.60        1.01      0.60 o 
   4   1   0        0.16       -0.10      0.93 o 
   0   2   0       55.87       60.58      1.67 o 
   1   2   0      324.86      328.67      3.02 o 
   2   2   0      240.45      272.01      4.46 o 
   3   2   0       17.85       16.77      2.47 o 
   4   2   0        4.31        3.91      1.11 o 
   0   3   0     1115.28     1220.61     11.73 o 
   1   3   0       80.30       85.57      1.67 o 
   2   3   0       23.58       24.82      1.57 o 
   3   3   0        4.38        3.42      0.97 o 
   4   3   0        0.14        0.29      0.95 o 
   0   4   0      191.70      198.71      4.26 o 
   1   4   0      198.86      204.87      3.01 o 
   2   4   0        7.20        6.44      1.19 o 
   3   4   0       14.75       15.37      1.69 o 
   4   4   0        5.22        4.44      1.42 o 
   0   5   0       47.07       46.06      2.37 o 
   1   5   0       22.84       23.43      2.85 o 
   2   5   0        4.95        7.75      1.79 o 
   3   5   0        4.01        5.14      1.29 o 
   0   6   0       82.02       73.35      3.26 o 
   1   6   0        4.76        2.71      0.96 o 
   2   6   0       18.46       17.29      1.82 o 
   3   6   0        5.97        5.70      1.51 o 
   0   7   0        3.07        1.65      1.91 o 
   1   7   0       29.02       31.79      2.33 o 
   2   7   0        3.62        2.93      1.28 o 
   0   8   0        0.02        2.41      2.33 o 
  -4   1   1        0.51        0.23      1.00 o 
  -3   1   1       11.62       11.48      1.68 o 
  -2   1   1       28.72       27.06      0.91 o 
  -1   1   1      589.99      593.66      5.26 o 
   0   1   1     1127.00     1130.10      6.44 o 
   1   1   1     2118.53     2085.77     10.36 o 
   2   1   1      169.02      161.64      2.34 o 
   3   1   1        1.32        0.19      0.54 o 
   4   1   1        1.11        0.61      1.04 o 
  -4   2   1        0.37        1.34      0.97 o 
  -3   2   1        4.39        3.54      0.89 o 
  -2   2   1       43.21       46.59      1.78 o 
  -1   2   1        3.34        3.82      0.51 o 
   0   2   1       73.75       71.88      1.50 o 
   1   2   1       71.20       70.43      1.31 o 
   2   2   1       80.77       87.53      1.74 o 
   3   2   1       29.37       28.04      4.30 o 
   4   2   1        0.58       -0.12      0.93 o 
  -4   3   1       11.61       10.94      1.65 o 
  -3   3   1       21.76       21.63      1.77 o 
  -2   3   1       82.55       82.32      2.55 o 
  -1   3   1        5.30        5.67      0.63 o 
   0   3   1       95.01       95.52      2.17 o 
   1   3   1      159.63      169.95      2.45 o 
   2   3   1        3.47        6.05      0.97 o 
   3   3   1        1.12       -0.30      0.64 o 
   4   3   1       16.37       15.61      2.61 o 
  -4   4   1        3.56        3.74      1.40 o 
  -3   4   1        5.54        5.51      1.20 o 
  -2   4   1       11.86       11.67      2.64 o 
  -1   4   1       42.84       41.54      1.37 o 
   0   4   1      127.03      143.89      2.54 o 
   1   4   1      116.08      123.40      2.33 o 
   2   4   1        5.25        5.74      1.31 o 
   3   4   1       10.10       10.33      1.52 o 
   4   4   1        0.47        0.83      1.00 o 
  -3   5   1        6.78        6.72      1.43 o 
  -2   5   1        7.23        7.08      1.52 o 
  -1   5   1       69.64       75.71      2.63 o 
   0   5   1       13.52       12.79      2.02 o 
   1   5   1        6.48        5.01      0.97 o 
   2   5   1       75.42       66.22      2.70 o 
   3   5   1        7.73        7.29      1.46 o 
  -3   6   1        1.64        1.81      1.25 o 
  -2   6   1        0.02       -0.03      0.85 o 
  -1   6   1        2.66        3.18      0.98 o 
   0   6   1       11.41       11.47      1.20 o 
   1   6   1       25.38       20.73      2.56 o 
   2   6   1        1.12        1.09      0.93 o 
   3   6   1        1.16       -0.99      1.32 o 
  -2   7   1        4.92        3.18      1.26 o 
  -1   7   1        2.49        3.30      1.19 o 
   0   7   1       16.50       12.65      2.09 o 
   1   7   1       11.55       14.45      1.81 o 
   2   7   1        0.02        1.07      1.32 o 
   0   8   1        2.09        2.39      1.62 o 
  -4   0   2       49.78       54.67      4.86 o 
  -3   0   2       32.83       34.03      1.90 o 
  -2   0   2      316.49      298.77      4.51 o 
  -1   0   2       63.13       53.39      1.07 o 
   0   0   2       24.98       18.15      0.46 o 
   1   0   2    10736.30     9793.28     98.19 o 
   2   0   2       27.17       23.80      1.78 o 
   3   0   2       44.94       43.57      2.32 o 
   4   0   2        3.50        1.39      1.60 o 
  -4   1   2        4.46        4.27      1.41 o 
  -3   1   2       11.92       12.83      1.22 o 
  -2   1   2       57.46       55.25      1.21 o 
  -1   1   2      258.93      252.65      2.99 o 
   0   1   2     1539.96     1514.14     11.78 o 
   1   1   2      105.64       97.25      1.25 o 
   2   1   2     1066.56     1030.70      6.51 o 
   3   1   2       27.33       29.07      2.06 o 
   4   1   2        1.82        3.28      1.40 o 
  -4   2   2        6.85        7.65      1.38 o 
  -3   2   2       16.04       18.38      1.51 o 
  -2   2   2        3.88        3.73      0.71 o 
  -1   2   2       20.19       21.51      0.58 o 
   0   2   2      101.89      107.27      2.02 o 
   1   2   2       13.32       13.81      0.55 o 
   2   2   2      342.83      353.85      3.94 o 
   3   2   2      145.15      152.02      3.89 o 
   4   2   2        6.08        6.71      1.71 o 
  -4   3   2        5.99        4.67      1.28 o 
  -3   3   2        3.55        1.21      0.82 o 
  -2   3   2        8.84        8.82      1.10 o 
  -1   3   2       30.93       30.03      1.00 o 
   0   3   2        1.06        0.65      0.34 o 
   1   3   2      410.21      434.11      4.28 o 
   2   3   2       22.47       27.82      1.95 o 
   3   3   2       29.47       29.17      2.89 o 
   4   3   2        6.71        6.77      2.00 o 
  -4   4   2       15.16       22.00      5.36 o 
  -3   4   2       30.34       36.69      3.90 o 
  -2   4   2       49.76       51.30      3.99 o 
  -1   4   2       50.99       47.25      1.44 o 
   0   4   2      156.83      174.83      3.29 o 
   1   4   2       49.01       46.29      2.48 o 
   2   4   2       45.64       43.40      2.10 o 
   3   4   2        0.65        1.38      0.92 o 
   4   4   2        1.94        2.25      1.24 o 
  -3   5   2        8.93        8.49      1.55 o 
  -2   5   2        1.45        1.27      1.27 o 
  -1   5   2        3.78        5.47      1.59 o 
   0   5   2       30.71       30.15      1.44 o 
   1   5   2       22.05       16.08      2.83 o 
   2   5   2        3.75        3.44      1.01 o 
   3   5   2        3.83        3.98      1.20 o 
  -3   6   2        5.08        3.31      1.34 o 
  -2   6   2       12.30       12.63      2.09 o 
  -1   6   2       14.21       16.25      1.69 o 
   0   6   2        2.37        1.77      0.69 o 
   1   6   2       67.46       66.67      2.76 o 
   2   6   2        3.16        4.12      1.16 o 
   3   6   2        7.61        6.78      2.00 o 
  -2   7   2        1.16        0.87      1.12 o 
  -1   7   2        4.93        6.79      1.39 o 
   0   7   2       37.66       43.13      3.21 o 
   1   7   2        1.75        1.32      1.31 o 
   2   7   2        6.34        5.14      1.76 o 
   0   8   2        0.96        2.48      2.32 o 
  -4   1   3        2.70        2.53      1.23 o 
  -3   1   3       18.31       23.52      3.08 o 
  -2   1   3      117.02      110.24      3.18 o 
  -1   1   3      175.69      171.06      1.68 o 
   0   1   3      121.51      107.62      1.30 o 
   1   1   3       38.46       36.24      0.83 o 
   2   1   3      478.55      470.24      3.97 o 
   3   1   3       22.02       21.34      2.30 o 
   4   1   3        2.03        3.46      1.37 o 
  -4   2   3        6.62        9.64      1.46 o 
  -3   2   3       12.49       13.42      1.38 o 
  -2   2   3       66.59       73.85      1.51 o 
  -1   2   3       18.10       18.07      0.65 o 
   0   2   3      128.30      137.66      1.66 o 
   1   2   3        6.74        7.66      0.49 o 
   2   2   3       23.88       28.01      1.72 o 
   3   2   3       43.35       44.03      3.09 o 
   4   2   3        6.34        6.96      1.39 o 
  -4   3   3       33.92       40.54      2.61 o 
  -3   3   3       61.71       62.98      3.30 o 
  -2   3   3       34.57       37.81      1.85 o 
  -1   3   3      285.41      291.45      3.74 o 
   0   3   3       18.88       23.43      0.95 o 
   1   3   3       12.68       15.27      0.98 o 
   2   3   3       46.92       49.61      1.98 o 
   3   3   3        5.64        5.14      1.17 o 
   4   3   3        9.38        9.89      1.65 o 
  -4   4   3       11.61       17.06      4.58 o 
  -3   4   3       32.29       34.47      4.42 o 
  -2   4   3       18.39       18.95      1.71 o 
  -1   4   3       26.57       30.98      1.24 o 
   0   4   3       76.42       79.44      1.91 o 
   1   4   3       32.83       34.06      1.33 o 
   2   4   3       33.99       33.30      2.80 o 
   3   4   3        0.10        0.93      0.90 o 
   4   4   3        7.06        6.62      1.85 o 
  -3   5   3       14.39       17.43      1.93 o 
  -2   5   3      107.60      104.87      7.41 o 
  -1   5   3        1.40        0.45      0.63 o 
   0   5   3       19.82       20.23      1.23 o 
   1   5   3       49.64       54.51      2.27 o 
   2   5   3       15.23       14.89      2.07 o 
   3   5   3       25.15       23.29      2.75 o 
  -3   6   3       25.34       26.62      3.03 o 
  -2   6   3        1.53        0.23      0.93 o 
  -1   6   3        4.10        3.40      1.03 o 
   0   6   3        8.42       10.25      1.32 o 
   1   6   3        2.31        2.18      0.95 o 
   2   6   3       13.74        8.59      4.39 o 
  -2   7   3        1.02        1.27      1.19 o 
  -1   7   3        4.57        5.64      1.35 o 
   0   7   3        1.20        1.70      2.05 o 
   1   7   3        7.17        3.24      1.47 o 
   2   7   3        4.58        8.63      1.97 o 
  -4   0   4       17.72       17.32      3.14 o 
  -3   0   4      293.44      283.53      9.55 o 
  -2   0   4      193.34      184.16      3.33 o 
  -1   0   4      365.09      314.00      5.72 o 
   0   0   4      162.29      131.09      3.46 o 
   1   0   4      283.45      266.02      4.02 o 
   2   0   4      465.32      483.74      5.44 o 
   3   0   4       36.42       35.88      2.26 o 
   4   0   4       11.90       12.43      2.88 o 
  -4   1   4       26.28       24.91      2.51 o 
  -3   1   4       34.73       39.13      1.85 o 
  -2   1   4      229.88      228.70      2.36 o 
  -1   1   4       60.25       60.33      0.95 o 
   0   1   4      645.26      610.97      4.54 o 
   1   1   4       29.01       29.53      0.89 o 
   2   1   4       59.74       60.67      1.56 o 
   3   1   4       93.90       91.81      2.87 o 
   4   1   4        3.83        1.98      1.31 o 
  -4   2   4        1.34        0.74      0.91 o 
  -3   2   4       38.85       41.96      2.07 o 
  -2   2   4        9.01        9.10      0.80 o 
  -1   2   4      143.89      156.53      1.84 o 
   0   2   4      342.99      334.56      2.85 o 
   1   2   4      210.10      191.60      2.17 o 
   2   2   4       12.10       12.09      0.90 o 
   3   2   4       67.82       70.70      2.62 o 
   4   2   4       21.71       18.40      1.98 o 
  -4   3   4       10.30        9.39      2.63 o 
  -3   3   4       23.26       29.63      2.39 o 
  -2   3   4        9.83       11.44      1.74 o 
  -1   3   4       49.38       44.17      1.17 o 
   0   3   4       37.89       40.33      1.19 o 
   1   3   4       30.07       27.55      0.94 o 
   2   3   4       22.65       22.55      1.65 o 
   3   3   4        0.54        0.71      0.79 o 
   4   3   4        8.93        5.05      1.62 o 
  -4   4   4        2.24        1.95      1.16 o 
  -3   4   4       63.69       66.40      2.94 o 
  -2   4   4      132.13      135.83      3.57 o 
  -1   4   4       26.91       30.55      1.25 o 
   0   4   4       40.77       38.64      1.87 o 
   1   4   4       10.53       11.96      0.91 o 
   2   4   4        1.94        2.68      0.80 o 
   3   4   4        5.92        6.54      1.67 o 
  -3   5   4       12.49       15.15      3.60 o 
  -2   5   4       19.22       17.90      2.09 o 
  -1   5   4        4.40        4.29      0.95 o 
   0   5   4       13.01       13.43      1.51 o 
   1   5   4       16.46       16.23      1.47 o 
   2   5   4        3.71        3.94      1.31 o 
   3   5   4        1.06        0.30      1.21 o 
  -3   6   4       14.94       18.38      2.72 o 
  -2   6   4       13.82       15.80      1.80 o 
  -1   6   4       70.95       73.32      3.74 o 
   0   6   4       19.24       21.01      1.75 o 
   1   6   4        1.11        0.48      0.98 o 
   2   6   4       24.41       23.04      2.61 o 
  -2   7   4        8.52        5.68      3.42 o 
  -1   7   4        0.43        1.18      1.36 o 
   0   7   4        8.28        8.42      2.75 o 
   1   7   4       11.70        8.35      3.02 o 
   2   7   4        0.31        1.02      1.78 o 
  -4   1   5       10.67        9.16      1.80 o 
  -3   1   5        0.11        0.27      0.55 o 
  -2   1   5      186.18      201.81      2.31 o 
  -1   1   5      520.11      515.77      5.44 o 
   0   1   5      121.72      113.56      1.58 o 
   1   1   5       10.80       10.16      0.52 o 
   2   1   5       40.88       39.65      1.29 o 
   3   1   5       42.01       42.87      1.75 o 
   4   1   5        5.60        6.91      1.67 o 
  -4   2   5        3.57        0.89      0.87 o 
  -3   2   5        8.86        7.82      1.15 o 
  -2   2   5      137.88      143.62      2.35 o 
  -1   2   5      471.02      511.94      4.73 o 
   0   2   5       47.18       49.10      0.91 o 
   1   2   5       38.88       36.36      0.97 o 
   2   2   5        5.17        4.42      0.69 o 
   3   2   5        6.02        5.27      1.03 o 
   4   2   5        7.37        4.51      2.84 o 
  -4   3   5       15.71       15.66      1.88 o 
  -3   3   5       65.16       60.27      2.55 o 
  -2   3   5      116.11      117.27      3.01 o 
  -1   3   5       68.89       74.76      1.45 o 
   0   3   5       79.90       82.43      1.54 o 
   1   3   5      106.95      105.15      1.79 o 
   2   3   5        6.52        7.67      1.19 o 
   3   3   5        4.26        3.50      1.23 o 
   4   3   5        1.82       -0.27      1.23 o 
  -4   4   5        0.93        2.27      1.22 o 
  -3   4   5       50.02       53.66      3.68 o 
  -2   4   5       73.24       75.27      2.71 o 
  -1   4   5       32.33       32.50      1.14 o 
   0   4   5      119.28      120.61      2.37 o 
   1   4   5       17.75       18.86      1.11 o 
   2   4   5        5.15        5.48      1.35 o 
   3   4   5        5.12        6.16      1.55 o 
  -3   5   5        7.07        8.20      1.52 o 
  -2   5   5      134.57      146.98      4.00 o 
  -1   5   5      404.50      400.62      6.12 o 
   0   5   5        0.11       -0.08      0.51 o 
   1   5   5        3.70        2.85      1.32 o 
   2   5   5       16.29       12.53      1.91 o 
   3   5   5        5.73        4.45      2.64 o 
  -3   6   5       16.70       18.27      5.15 o 
  -2   6   5       75.88       81.56      3.32 o 
  -1   6   5       20.20       21.98      2.42 o 
   0   6   5       33.47       30.31      2.51 o 
   1   6   5        1.69        0.67      1.10 o 
   2   6   5        0.88       -0.07      1.08 o 
  -2   7   5        1.68        1.58      1.53 o 
  -1   7   5        0.23       -0.73      1.17 o 
   0   7   5        4.57        5.18      2.58 o 
   1   7   5        3.34        1.79      1.73 o 
  -4   0   6        0.31        0.22      1.35 o 
  -3   0   6       49.12       53.00      2.27 o 
  -2   0   6      367.68      357.17      4.43 o 
  -1   0   6      167.59      154.28      2.44 o 
   0   0   6      170.31      171.61      2.74 o 
   1   0   6      184.17      187.95      2.95 o 
   2   0   6      106.81      109.42      2.59 o 
   3   0   6       10.29       10.95      1.58 o 
   4   0   6        6.90        4.99      2.22 o 
  -4   1   6        3.98        3.36      1.31 o 
  -3   1   6       19.40       21.22      1.46 o 
  -2   1   6       79.36       83.43      1.40 o 
  -1   1   6      597.76      623.24      4.51 o 
   0   1   6        5.03        6.20      0.67 o 
   1   1   6       71.75       69.12      1.62 o 
   2   1   6        4.62        3.52      0.63 o 
   3   1   6       13.05       14.41      1.39 o 
   4   1   6        4.17        4.51      2.23 o 
  -4   2   6        7.63        7.60      1.74 o 
  -3   2   6       25.14       28.57      1.81 o 
  -2   2   6      131.38      132.65      2.74 o 
  -1   2   6        2.49        1.78      0.41 o 
   0   2   6      391.81      402.77      3.72 o 
   1   2   6       75.50       67.16      1.26 o 
   2   2   6       13.47       13.28      1.01 o 
   3   2   6        7.96        8.04      1.76 o 
   4   2   6        5.88        3.76      1.92 o 
  -4   3   6        2.74        4.10      1.24 o 
  -3   3   6        4.81        4.03      1.00 o 
  -2   3   6       51.49       54.87      2.11 o 
  -1   3   6        5.35        6.18      0.56 o 
   0   3   6       65.88       67.49      1.30 o 
   1   3   6        8.97        8.73      1.26 o 
   2   3   6       14.63       14.49      1.31 o 
   3   3   6        0.10        0.88      1.08 o 
  -4   4   6        2.89        4.82      1.53 o 
  -3   4   6        2.04        2.54      0.99 o 
  -2   4   6       80.31       77.54      3.22 o 
  -1   4   6      169.20      160.13      4.05 o 
   0   4   6       55.73       57.33      2.10 o 
   1   4   6        4.34        3.13      0.82 o 
   2   4   6        4.93        4.23      1.21 o 
   3   4   6        2.56        3.63      1.40 o 
  -3   5   6        6.59        7.64      1.52 o 
  -2   5   6       24.35       23.75      1.93 o 
  -1   5   6        1.93        1.98      0.81 o 
   0   5   6        8.57        8.77      1.19 o 
   1   5   6        9.04        8.54      1.52 o 
   2   5   6        5.98        5.24      1.42 o 
   3   5   6        0.21       -0.33      1.29 o 
  -3   6   6        4.89        5.27      1.88 o 
  -2   6   6       50.39       52.92      3.68 o 
  -1   6   6       15.58       10.80      1.97 o 
   0   6   6      111.04      112.21      3.48 o 
   1   6   6        8.25        5.67      2.39 o 
   2   6   6        0.67        0.16      1.08 o 
  -2   7   6        2.52        1.20      1.64 o 
  -1   7   6       11.01        9.95      3.64 o 
   0   7   6        1.48        1.79      2.08 o 
   1   7   6       14.55       13.01      3.22 o 
  -4   1   7        2.40        1.91      1.22 o 
  -3   1   7       22.65       21.88      1.52 o 
  -2   1   7       20.74       24.21      1.10 o 
  -1   1   7      302.59      316.29      3.37 o 
   0   1   7      425.39      443.77      4.29 o 
   1   1   7        2.75        2.80      0.38 o 
   2   1   7       13.48       14.32      0.82 o 
   3   1   7       10.33        8.20      1.19 o 
   4   1   7        3.86        5.51      2.44 o 
  -4   2   7        5.97        6.46      3.90 o 
  -3   2   7        9.83       10.88      1.27 o 
  -2   2   7       15.56       16.41      0.90 o 
  -1   2   7      246.89      274.74      2.86 o 
   0   2   7      408.95      427.03      4.01 o 
   1   2   7       31.67       33.13      1.26 o 
   2   2   7        4.87        3.39      0.74 o 
   3   2   7        6.08        7.31      1.21 o 
   4   2   7        1.38        2.99      1.62 o 
  -4   3   7        5.03        5.68      2.48 o 
  -3   3   7       31.65       31.51      2.05 o 
  -2   3   7       11.25       11.96      0.97 o 
  -1   3   7       68.32       76.00      1.61 o 
   0   3   7      101.36      105.98      2.06 o 
   1   3   7      122.03      118.27      2.23 o 
   2   3   7       79.25       80.55      2.68 o 
   3   3   7        0.58        0.16      0.82 o 
  -4   4   7        2.42        0.53      1.14 o 
  -3   4   7        4.96        4.34      1.21 o 
  -2   4   7       49.36       48.20      2.98 o 
  -1   4   7       30.34       28.61      2.13 o 
   0   4   7       76.58       71.43      1.83 o 
   1   4   7      155.44      148.90      4.69 o 
   2   4   7        2.73        1.76      1.02 o 
   3   4   7        1.84        0.36      1.10 o 
  -3   5   7        4.46        4.25      1.60 o 
  -2   5   7        9.50        8.40      3.04 o 
  -1   5   7      247.98      235.55      4.77 o 
   0   5   7      359.25      366.16      7.64 o 
   1   5   7        0.42        0.72      0.71 o 
   2   5   7        6.12        8.33      1.71 o 
   3   5   7        0.39       -0.25      1.41 o 
  -3   6   7        1.17        1.80      1.66 o 
  -2   6   7       17.09       14.70      2.39 o 
  -1   6   7       76.91       84.06      4.14 o 
   0   6   7       37.48       36.94      2.26 o 
   1   6   7       47.20       43.74      3.25 o 
   2   6   7        0.30       -0.24      1.13 o 
  -1   7   7        0.25       -0.23      1.29 o 
   0   7   7        1.41        2.82      2.34 o 
   1   7   7       27.09       31.76      4.83 o 
  -4   0   8        6.85       11.29      2.82 o 
  -3   0   8       15.79       16.40      1.26 o 
  -2   0   8       65.86       72.03      2.04 o 
  -1   0   8       34.28       33.48      1.76 o 
   0   0   8       47.88       42.07      1.40 o 
   1   0   8      331.12      330.56      4.41 o 
   2   0   8       60.98       67.10      3.29 o 
   3   0   8       12.43       16.35      2.88 o 
  -4   1   8        5.54        8.50      3.81 o 
  -3   1   8       17.99       16.65      2.12 o 
  -2   1   8        6.92        7.03      0.58 o 
  -1   1   8       83.70       83.73      1.41 o 
   0   1   8      296.81      313.99      3.32 o 
   1   1   8       27.39       30.48      1.00 o 
   2   1   8        2.17        2.02      0.54 o 
   3   1   8        9.08        9.73      2.06 o 
  -4   2   8        6.79       10.66      2.99 o 
  -3   2   8        0.36       -0.05      0.64 o 
  -2   2   8      147.99      143.23      2.41 o 
  -1   2   8      127.27      138.41      1.88 o 
   0   2   8        2.77        3.77      0.54 o 
   1   2   8       99.77       97.04      2.00 o 
   2   2   8        1.80        1.49      0.76 o 
   3   2   8        6.87        8.50      1.36 o 
  -4   3   8        3.69        2.76      1.17 o 
  -3   3   8        6.73        6.36      2.01 o 
  -2   3   8        3.16        3.82      0.84 o 
  -1   3   8       55.52       56.02      1.81 o 
   0   3   8        1.67        2.14      0.51 o 
   1   3   8       25.89       22.61      1.14 o 
   2   3   8       12.72       15.22      1.28 o 
   3   3   8        3.85        4.57      1.23 o 
  -4   4   8        0.55       -1.16      1.15 o 
  -3   4   8        1.37        0.35      0.88 o 
  -2   4   8        2.85        0.96      1.48 o 
  -1   4   8       29.41       30.71      1.88 o 
   0   4   8      126.57      127.55      2.53 o 
   1   4   8       91.75       88.84      2.15 o 
   2   4   8        1.37        0.27      0.88 o 
   3   4   8        2.12        2.68      1.13 o 
  -3   5   8        0.51       -0.03      1.33 o 
  -2   5   8       10.00        9.20      1.71 o 
  -1   5   8       23.87       21.95      2.30 o 
   0   5   8       13.76       11.44      1.19 o 
   1   5   8        5.71        4.42      1.03 o 
   2   5   8        0.89        1.02      1.15 o 
  -2   6   8       12.22       14.35      3.87 o 
  -1   6   8       40.58       40.67      5.65 o 
   0   6   8        5.67        4.25      1.01 o 
   1   6   8       45.78       43.51      4.52 o 
   2   6   8        0.85       -0.49      1.19 o 
  -1   7   8        2.57        1.78      1.54 o 
   0   7   8        7.34        9.25      2.13 o 
  -4   1   9       52.11       63.76      3.78 o 
  -3   1   9        3.30        2.19      0.97 o 
  -2   1   9       11.79       13.88      0.85 o 
  -1   1   9       40.20       37.91      1.17 o 
   0   1   9       73.65       71.86      1.62 o 
   1   1   9       87.46       89.50      1.92 o 
   2   1   9        6.36        6.79      0.78 o 
   3   1   9        1.30        1.28      1.28 o 
  -4   2   9       10.78        9.33      1.89 o 
  -3   2   9       14.59       11.71      1.54 o 
  -2   2   9       39.33       39.43      1.37 o 
  -1   2   9       14.85       16.50      0.94 o 
   0   2   9       49.73       53.61      1.66 o 
   1   2   9       64.60       62.97      1.85 o 
   2   2   9       15.83       17.63      1.39 o 
   3   2   9        3.99        4.53      1.15 o 
  -4   3   9        0.88        1.35      1.07 o 
  -3   3   9       20.41       19.15      1.71 o 
  -2   3   9       30.35       27.87      1.49 o 
  -1   3   9       85.78       83.11      1.95 o 
   0   3   9       27.40       29.40      1.29 o 
   1   3   9       57.68       58.58      1.80 o 
   2   3   9       73.24       70.75      2.35 o 
   3   3   9       21.13       20.37      2.03 o 
  -4   4   9        1.31        1.20      2.14 o 
  -3   4   9        9.28       12.20      2.09 o 
  -2   4   9       46.79       47.60      3.04 o 
  -1   4   9        7.07        4.72      0.70 o 
   0   4   9        1.33        2.02      0.61 o 
   1   4   9       44.77       43.53      1.98 o 
   2   4   9       53.01       48.32      2.93 o 
   3   4   9        1.49        1.16      1.11 o 
  -3   5   9        8.94        6.85      2.11 o 
  -2   5   9        6.85        5.79      2.11 o 
  -1   5   9       17.63       14.98      1.71 o 
   0   5   9       95.33       99.32      2.84 o 
   1   5   9       77.83       81.42      2.67 o 
   2   5   9        2.35        1.84      1.02 o 
  -2   6   9        3.42        2.31      1.39 o 
  -1   6   9        4.68        4.01      1.49 o 
   0   6   9       20.60       21.93      2.03 o 
   1   6   9       16.96       16.80      2.01 o 
  -1   7   9        0.37        1.72      2.01 o 
   0   7   9        3.49        2.07      2.45 o 
  -4   0  10        0.98        2.27      1.83 o 
  -3   0  10      168.41       95.05      4.86 o 
  -2   0  10      146.24      142.34      3.09 o 
  -1   0  10       93.14       91.58      2.26 o 
   0   0  10       38.94       35.79      3.61 o 
   1   0  10       18.42       17.26      2.39 o 
   2   0  10       83.99       79.54      4.42 o 
   3   0  10        7.36        5.23      2.29 o 
  -4   1  10       30.55       30.38      3.31 o 
  -3   1  10       37.56       34.59      3.10 o 
  -2   1  10        5.18        5.31      0.59 o 
  -1   1  10        8.67       10.25      0.78 o 
   0   1  10       55.83       53.76      1.68 o 
   1   1  10       36.86       40.09      1.44 o 
   2   1  10        6.23        7.38      0.98 o 
   3   1  10        4.61        3.49      1.52 o 
  -4   2  10       47.33       56.26      3.65 o 
  -3   2  10        6.17        5.68      1.10 o 
  -2   2  10        0.96        2.10      0.62 o 
  -1   2  10       54.15       57.52      1.61 o 
   0   2  10       19.92       22.93      1.14 o 
   1   2  10        7.78        6.79      0.77 o 
   2   2  10       10.35        8.56      1.50 o 
   3   2  10        9.15        8.19      1.74 o 
  -4   3  10        0.09        0.56      1.32 o 
  -3   3  10       32.38       31.29      2.96 o 
  -2   3  10        1.23        0.22      0.55 o 
  -1   3  10        3.91        4.11      0.67 o 
   0   3  10       10.38        9.78      0.90 o 
   1   3  10        0.82        0.56      0.49 o 
   2   3  10        9.72        7.88      2.77 o 
   3   3  10        6.00        5.72      1.34 o 
  -3   4  10        8.26       14.12      4.59 o 
  -2   4  10        6.53        5.64      1.45 o 
  -1   4  10       12.82       10.73      1.16 o 
   0   4  10       23.37       20.90      1.28 o 
   1   4  10       40.21       41.44      1.98 o 
   2   4  10       29.09       26.42      2.28 o 
  -3   5  10        0.22       -1.06      1.87 o 
  -2   5  10        4.33        2.32      2.40 o 
  -1   5  10        4.20        5.12      1.17 o 
   0   5  10        4.92        4.38      0.93 o 
   1   5  10        9.51       11.48      1.33 o 
   2   5  10        1.67        2.06      1.11 o 
  -2   6  10        7.54        5.82      1.75 o 
  -1   6  10        4.36        5.36      1.62 o 
   0   6  10        1.88        1.72      1.08 o 
   1   6  10        0.26        0.89      1.09 o 
  -4   1  11        1.13        1.52      1.34 o 
  -3   1  11      145.21      154.11      3.27 o 
  -2   1  11       34.63       33.21      1.51 o 
  -1   1  11       49.05       47.31      1.46 o 
   0   1  11        9.08       11.29      0.88 o 
   1   1  11        2.86        4.34      0.77 o 
   2   1  11        6.80        6.57      1.36 o 
   3   1  11        4.18        5.68      1.73 o 
  -4   2  11       27.45       33.60      4.44 o 
  -3   2  11       21.88       16.96      1.66 o 
  -2   2  11       29.36       32.13      2.02 o 
  -1   2  11       21.56       20.55      1.14 o 
   0   2  11       19.21       19.78      1.13 o 
   1   2  11        6.35        6.62      0.81 o 
   2   2  11        4.73        3.99      1.13 o 
   3   2  11        5.22        4.80      1.63 o 
  -4   3  11        2.31        0.65      1.39 o 
  -3   3  11        7.87        9.43      1.80 o 
  -2   3  11       19.43       17.53      1.58 o 
  -1   3  11       29.87       26.22      1.38 o 
   0   3  11      104.23      101.39      2.36 o 
   1   3  11       17.34       15.59      1.16 o 
   2   3  11       11.48        9.64      1.21 o 
   3   3  11       13.34       10.28      4.27 o 
  -3   4  11        3.30        1.72      1.42 o 
  -2   4  11       30.39       27.35      2.55 o 
  -1   4  11       64.60       62.16      2.28 o 
   0   4  11        0.35        0.20      0.56 o 
   1   4  11        5.56        5.38      1.00 o 
   2   4  11        6.07        5.53      1.36 o 
  -3   5  11       18.50       24.73      2.92 o 
  -2   5  11        8.72       11.84      2.11 o 
  -1   5  11        0.53        1.30      0.94 o 
   0   5  11       21.91       20.57      1.44 o 
   1   5  11        4.79        5.38      1.12 o 
   2   5  11        3.93        0.85      1.06 o 
  -2   6  11        1.95        2.64      1.47 o 
  -1   6  11        6.10        6.12      1.72 o 
   0   6  11        4.21        4.68      1.33 o 
   1   6  11        3.62        1.83      1.28 o 
  -4   0  12        1.20        1.52      1.80 o 
  -3   0  12        5.84        3.21      3.48 o 
  -2   0  12      639.37      671.26     12.61 o 
  -1   0  12      264.39      272.24      9.51 o 
   0   0  12       47.86       54.17      2.74 o 
   1   0  12        2.32        2.76      1.05 o 
   2   0  12        1.69        3.01      1.26 o 
   3   0  12        7.11        6.63      2.69 o 
  -4   1  12        2.47        4.56      2.08 o 
  -3   1  12       73.83       75.89      2.82 o 
  -2   1  12       80.47       80.23      2.43 o 
  -1   1  12      113.57      113.94      2.33 o 
   0   1  12       43.75       47.01      2.24 o 
   1   1  12        6.86        8.21      1.02 o 
   2   1  12        0.49        1.01      0.73 o 
   3   1  12        0.42        0.98      2.13 o 
  -4   2  12       11.93       11.01      3.04 o 
  -3   2  12       54.20       50.37      4.41 o 
  -2   2  12        1.41        1.26      0.67 o 
  -1   2  12       31.93       30.68      1.40 o 
   0   2  12       18.85       19.51      1.40 o 
   1   2  12       15.27       14.06      1.28 o 
   2   2  12        3.23        3.21      1.06 o 
   3   2  12        1.50        1.55      2.18 o 
  -3   3  12        1.01        0.69      1.17 o 
  -2   3  12       85.47       75.06      2.89 o 
  -1   3  12       12.88        9.55      0.98 o 
   0   3  12        4.78        4.42      0.77 o 
   1   3  12        2.56        2.58      0.75 o 
   2   3  12        0.06        0.64      0.91 o 
  -3   4  12       10.35       10.17      2.05 o 
  -2   4  12       31.61       31.34      5.59 o 
  -1   4  12       25.10       25.69      1.71 o 
   0   4  12        6.60        5.91      0.91 o 
   1   4  12       11.77       13.15      1.59 o 
   2   4  12        2.33        1.45      0.99 o 
  -2   5  12        0.89        3.16      1.41 o 
  -1   5  12        4.57        4.02      1.19 o 
   0   5  12        0.51        0.83      0.76 o 
   1   5  12        0.31        0.78      0.92 o 
  -1   6  12        6.10        7.30      2.53 o 
   0   6  12        1.29        2.38      1.17 o 
  -4   1  13        1.21        0.00      1.90 o 
  -3   1  13        2.79        2.30      0.79 o 
  -2   1  13      123.24      120.30      2.57 o 
  -1   1  13       97.51       96.90      2.62 o 
   0   1  13       47.05       53.75      2.33 o 
   1   1  13        0.38        0.44      0.61 o 
   2   1  13        0.00       -0.61      0.82 o 
  -4   2  13        0.02        0.54      2.04 o 
  -3   2  13       23.01       23.03      2.55 o 
  -2   2  13       24.40       24.70      1.91 o 
  -1   2  13       30.80       31.47      1.49 o 
   0   2  13        1.12        0.89      0.65 o 
   1   2  13       20.32       24.50      2.38 o 
   2   2  13        3.44        3.78      1.27 o 
  -3   3  13        7.65        6.04      1.74 o 
  -2   3  13       16.33       15.30      1.42 o 
  -1   3  13       16.60       17.81      1.32 o 
   0   3  13       25.15       25.06      1.58 o 
   1   3  13       16.07       15.69      1.50 o 
   2   3  13       14.01       15.26      1.87 o 
  -3   4  13        2.97        6.06      2.60 o 
  -2   4  13        3.77        4.92      1.24 o 
  -1   4  13       38.71       37.03      2.64 o 
   0   4  13       26.28       27.32      1.64 o 
   1   4  13        2.98        3.75      1.01 o 
  -2   5  13        8.86        7.68      1.93 o 
  -1   5  13        1.77        1.21      1.03 o 
   0   5  13       12.29       12.85      1.35 o 
   1   5  13       13.69       12.02      1.55 o 
  -3   0  14        1.77        0.21      1.63 o 
  -2   0  14       11.92       10.22      1.65 o 
  -1   0  14      476.29      487.07     12.69 o 
   0   0  14      106.04      109.00      4.17 o 
   1   0  14       16.68       19.10      2.32 o 
   2   0  14        3.56        2.67      1.41 o 
  -3   1  14        2.85        2.66      1.07 o 
  -2   1  14       30.58       32.55      1.75 o 
  -1   1  14       33.56       33.96      1.81 o 
   0   1  14      128.50      130.94      3.27 o 
   1   1  14       38.85       40.57      2.07 o 
   2   1  14        0.94        0.37      1.01 o 
  -3   2  14        1.01        0.87      0.98 o 
  -2   2  14        5.24        3.49      1.14 o 
  -1   2  14        1.25        1.31      0.76 o 
   0   2  14       59.68       63.86      2.37 o 
   1   2  14       58.90       62.62      2.45 o 
   2   2  14        7.75        8.57      1.56 o 
  -3   3  14        0.46        0.69      1.10 o 
  -2   3  14        0.42        1.47      0.80 o 
  -1   3  14       59.29       54.83      2.13 o 
   0   3  14       16.71       16.12      1.51 o 
   1   3  14        8.42        9.98      1.32 o 
   2   3  14        5.61        5.57      1.47 o 
  -2   4  14       14.60       12.63      1.82 o 
  -1   4  14       20.59       19.04      1.71 o 
   0   4  14       14.58       14.05      1.45 o 
   1   4  14        0.09        1.47      1.27 o 
  -2   5  14        3.30        1.17      2.40 o 
  -1   5  14        2.28        2.93      1.03 o 
   0   5  14        0.28        0.38      0.83 o 
  -3   1  15        3.70        4.82      1.29 o 
  -2   1  15        1.40        0.93      0.76 o 
  -1   1  15       21.09       22.61      1.64 o 
   0   1  15       61.91       60.26      2.80 o 
   1   1  15       12.01       13.04      2.42 o 
   2   1  15        1.86        2.38      1.26 o 
  -3   2  15        3.68        5.52      1.63 o 
  -2   2  15        4.97        6.35      1.33 o 
  -1   2  15       14.27       12.79      1.49 o 
   0   2  15       15.27       13.86      1.72 o 
   1   2  15        2.68        1.77      0.88 o 
   2   2  15        7.50        8.01      1.97 o 
  -3   3  15        2.13        2.96      1.59 o 
  -2   3  15       11.34       13.52      1.75 o 
  -1   3  15       12.46       15.89      3.29 o 
   0   3  15       14.05       14.49      1.61 o 
   1   3  15       13.25       14.16      1.58 o 
  -2   4  15        0.57        0.50      1.11 o 
  -1   4  15        1.34        0.48      0.98 o 
   0   4  15       14.47       13.05      1.59 o 
   1   4  15        4.61        4.19      2.89 o 
  -3   0  16       12.50       12.86      3.12 o 
  -2   0  16        2.37        2.24      1.75 o 
  -1   0  16       15.44       15.41      2.11 o 
   0   0  16       70.16       70.81      5.01 o 
   1   0  16       13.31       14.02      2.72 o 
  -3   1  16        1.55        0.27      1.09 o 
  -2   1  16       19.75       22.16      1.70 o 
  -1   1  16        0.54       -0.28      0.73 o 
   0   1  16        2.38        2.51      0.87 o 
   1   1  16       31.42       30.70      2.08 o 
  -3   2  16        2.33        5.03      1.77 o 
  -2   2  16        9.91        9.49      1.61 o 
  -1   2  16       13.61       15.31      1.54 o 
   0   2  16        1.53        1.60      0.98 o 
   1   2  16       20.31       21.04      1.83 o 
  -2   3  16        2.94        2.74      1.27 o 
  -1   3  16        1.88        1.55      0.92 o 
   0   3  16        7.60        7.67      1.32 o 
   1   3  16        2.63        0.73      1.23 o 
  -1   4  16        2.64        3.10      1.27 o 
   0   4  16        0.95        1.20      0.99 o 
  -2   1  17        3.87        4.03      1.13 o 
  -1   1  17        0.87        1.39      0.97 o 
   0   1  17        1.37        1.39      0.84 o 
   1   1  17       10.27       10.24      1.60 o 
  -2   2  17        8.53        9.08      1.69 o 
  -1   2  17        1.69        3.49      1.11 o 
   0   2  17        2.77        2.22      1.04 o 
  -2   3  17        1.33        2.27      1.60 o 
  -1   3  17        3.04        2.96      1.11 o 
   0   3  17        5.41        6.04      1.67 o 
  -2   0  18        1.74        2.19      1.38 o 
  -1   0  18        0.45        1.22      1.24 o 
   0   0  18       20.20       25.32      2.95 o 
  -2   1  18        0.30        0.60      1.20 o 
  -1   1  18       11.66       10.18      1.49 o 
   0   1  18        1.75        2.34      0.99 o 
  -1   2  18        8.48        8.90      1.80 o 
   0   2  18        7.77        7.95      1.67 o 
                                                 
